# Supplementary material for: Fruit Pouch Consumption and Dietary Patterns Related to BMIz at 18 Months of Age
Source: Nutrients. 2021 Jun 30;13(7):2265. doi: 10.3390/nu13072265 (PMC8308466; doi:10.3390/nu13072265)
Supplement: Supplementary file 1 [file nutrients-13-02265-s001.zip]

Archive with 1 entries (1 files):
- nutrients-1242679-supplementary.pdf
